# Supplementary material for: Structural Variations in Biobased Polyfurfuryl Alcohol Induced by Polymerization in Water
Source: Polymers (Basel). 2023 Mar 31;15(7):1745. doi: 10.3390/polym15071745 (PMC10096809; doi:10.3390/polym15071745)
Supplement: Supplementary file 1 [file polymers-15-01745-s001.zip]

Archive with 1 entries (1 files):
- polymers-2274234-supplementary.pdf
